# Supplementary material for: Subclass-specific IgG glycosylation is associated with markers of inflammation and metabolic health
Source: Sci Rep. 2017 Sep 26;7:12325. doi: 10.1038/s41598-017-12495-0 (PMC5615071; doi:10.1038/s41598-017-12495-0)
Supplement: Supplementary file 2 — Supplemental Table S1 [file 41598_2017_12495_MOESM2_ESM.xls]

## Sheet: Supplemental Table 1_reference 
Supplemental Table S1. Comprehensive list of all N-glycopeptides examined in the data, with the m/z value of the first three isotopic peaks in both 2+ and 3+ charge state. The average retention time for all N-glycans attached to an IgG subclass is listed.
N-glycopeptide	m/z	charge state	retention time
IgG1_G0F_1	1317.52	2+	157.5
IgG1_G0F_2	1318.02	2+	157.5
IgG1_G0F_3	1318.52	2+	157.5
IgG1_G1F_1	1398.55	2+	157.5
IgG1_G1F_2	1399.05	2+	157.5
IgG1_G1F_3	1399.55	2+	157.5
IgG1_G2F_1	1479.58	2+	157.5
IgG1_G2F_2	1480.08	2+	157.5
IgG1_G2F_3	1480.58	2+	157.5
IgG1_G0FN_1	1419.06	2+	157.5
IgG1_G0FN_2	1419.56	2+	157.5
IgG1_G0FN_3	1420.06	2+	157.5
IgG1_G1FN_1	1500.09	2+	157.5
IgG1_G1FN_2	1500.59	2+	157.5
IgG1_G1FN_3	1501.09	2+	157.5
IgG1_G2FN_1	1581.12	2+	157.5
IgG1_G2FN_2	1581.62	2+	157.5
IgG1_G2FN_3	1582.12	2+	157.5
IgG1_G1FS_1	1544.1	2+	157.5
IgG1_G1FS_2	1544.6	2+	157.5
IgG1_G1FS_3	1545.1	2+	157.5
IgG1_G2FS_1	1625.12	2+	157.5
IgG1_G2FS_2	1625.62	2+	157.5
IgG1_G2FS_3	1626.12	2+	157.5
IgG1_G1FNS_1	1645.64	2+	157.5
IgG1_G1FNS_2	1646.14	2+	157.5
IgG1_G1FNS_3	1646.64	2+	157.5
IgG1_G2FNS_1	1726.66	2+	157.5
IgG1_G2FNS_2	1727.16	2+	157.5
IgG1_G2FNS_3	1727.66	2+	157.5
IgG1_G0_1	1244.49	2+	157.5
IgG1_G0_2	1244.99	2+	157.5
IgG1_G0_3	1245.49	2+	157.5
IgG1_G1_1	1325.52	2+	157.5
IgG1_G1_2	1326.02	2+	157.5
IgG1_G1_3	1326.52	2+	157.5
IgG1_G2_1	1406.55	2+	157.5
IgG1_G2_2	1407.05	2+	157.5
IgG1_G2_3	1407.55	2+	157.5
IgG1_G0N_1	1346.03	2+	157.5
IgG1_G0N_2	1346.53	2+	157.5
IgG1_G0N_3	1347.03	2+	157.5
IgG1_G1N_1	1427.06	2+	157.5
IgG1_G1N_2	1427.56	2+	157.5
IgG1_G1N_3	1428.06	2+	157.5
IgG1_G2N_1	1508.09	2+	157.5
IgG1_G2N_2	1508.59	2+	157.5
IgG1_G2N_3	1509.09	2+	157.5
IgG1_G1S_1	1471.07	2+	157.5
IgG1_G1S_2	1471.57	2+	157.5
IgG1_G1S_3	1472.07	2+	157.5
IgG1_G2S_1	1552.09	2+	157.5
IgG1_G2S_2	1552.59	2+	157.5
IgG1_G2S_3	1553.09	2+	157.5
IgG1_G1NS_1	1572.61	2+	157.5
IgG1_G1NS_2	1573.11	2+	157.5
IgG1_G1NS_3	1573.61	2+	157.5
IgG1_G2NS_1	1653.63	2+	157.5
IgG1_G2NS_2	1654.13	2+	157.5
IgG1_G2NS_3	1654.63	2+	157.5
IgG1_G0F_1	878.682	3+	157.5
IgG1_G0F_2	879.015	3+	157.5
IgG1_G0F_3	879.349	3+	157.5
IgG1_G1F_1	932.7	3+	157.5
IgG1_G1F_2	933.033	3+	157.5
IgG1_G1F_3	933.366	3+	157.5
IgG1_G2F_1	986.717	3+	157.5
IgG1_G2F_2	987.051	3+	157.5
IgG1_G2F_3	987.384	3+	157.5
IgG1_G0FN_1	946.375	3+	157.5
IgG1_G0FN_2	946.708	3+	157.5
IgG1_G0FN_3	947.042	3+	157.5
IgG1_G1FN_1	1000.39	3+	157.5
IgG1_G1FN_2	1000.73	3+	157.5
IgG1_G1FN_3	1001.06	3+	157.5
IgG1_G2FN_1	1054.41	3+	157.5
IgG1_G2FN_2	1054.74	3+	157.5
IgG1_G2FN_3	1055.08	3+	157.5
IgG1_G1FS_1	1029.73	3+	157.5
IgG1_G1FS_2	1030.06	3+	157.5
IgG1_G1FS_3	1030.4	3+	157.5
IgG1_G2FS_1	1083.75	3+	157.5
IgG1_G2FS_2	1084.08	3+	157.5
IgG1_G2FS_3	1084.42	3+	157.5
IgG1_G1FNS_1	1097.42	3+	157.5
IgG1_G1FNS_2	1097.76	3+	157.5
IgG1_G1FNS_3	1098.09	3+	157.5
IgG1_G2FNS_1	1151.44	3+	157.5
IgG1_G2FNS_2	1151.78	3+	157.5
IgG1_G2FNS_3	1152.11	3+	157.5
IgG1_G0_1	829.996	3+	157.5
IgG1_G0_2	830.329	3+	157.5
IgG1_G0_3	830.663	3+	157.5
IgG1_G1_1	884.014	3+	157.5
IgG1_G1_2	884.347	3+	157.5
IgG1_G1_3	884.68	3+	157.5
IgG1_G2_1	938.031	3+	157.5
IgG1_G2_2	938.365	3+	157.5
IgG1_G2_3	938.698	3+	157.5
IgG1_G0N_1	897.689	3+	157.5
IgG1_G0N_2	898.022	3+	157.5
IgG1_G0N_3	898.356	3+	157.5
IgG1_G1N_1	951.707	3+	157.5
IgG1_G1N_2	952.04	3+	157.5
IgG1_G1N_3	952.373	3+	157.5
IgG1_G2N_1	1005.72	3+	157.5
IgG1_G2N_2	1006.06	3+	157.5
IgG1_G2N_3	1006.39	3+	157.5
IgG1_G1S_1	981.045	3+	157.5
IgG1_G1S_2	981.379	3+	157.5
IgG1_G1S_3	981.712	3+	157.5
IgG1_G2S_1	1035.06	3+	157.5
IgG1_G2S_2	1035.4	3+	157.5
IgG1_G2S_3	1035.73	3+	157.5
IgG1_G1NS_1	1048.74	3+	157.5
IgG1_G1NS_2	1049.07	3+	157.5
IgG1_G1NS_3	1049.41	3+	157.5
IgG1_G2NS_1	1102.76	3+	157.5
IgG1_G2NS_2	1103.09	3+	157.5
IgG1_G2NS_3	1103.42	3+	157.5
IgG2_G0F_1	1301.53	2+	247.5
IgG2_G0F_2	1302.03	2+	247.5
IgG2_G0F_3	1302.53	2+	247.5
IgG2_G1F_1	1382.55	2+	247.5
IgG2_G1F_2	1383.05	2+	247.5
IgG2_G1F_3	1383.55	2+	247.5
IgG2_G2F_1	1463.58	2+	247.5
IgG2_G2F_2	1464.08	2+	247.5
IgG2_G2F_3	1464.58	2+	247.5
IgG2_G0FN_1	1403.07	2+	247.5
IgG2_G0FN_2	1403.57	2+	247.5
IgG2_G0FN_3	1404.07	2+	247.5
IgG2_G1FN_1	1484.09	2+	247.5
IgG2_G1FN_2	1484.59	2+	247.5
IgG2_G1FN_3	1485.09	2+	247.5
IgG2_G2FN_1	1565.12	2+	247.5
IgG2_G2FN_2	1565.62	2+	247.5
IgG2_G2FN_3	1566.12	2+	247.5
IgG2_G1FS_1	1528.1	2+	247.5
IgG2_G1FS_2	1528.6	2+	247.5
IgG2_G1FS_3	1529.1	2+	247.5
IgG2_G2FS_1	1609.13	2+	247.5
IgG2_G2FS_2	1609.63	2+	247.5
IgG2_G2FS_3	1610.13	2+	247.5
IgG2_G1FNS_1	1629.64	2+	247.5
IgG2_G1FNS_2	1630.14	2+	247.5
IgG2_G1FNS_3	1630.64	2+	247.5
IgG2_G2FNS_1	1710.67	2+	247.5
IgG2_G2FNS_2	1711.17	2+	247.5
IgG2_G2FNS_3	1711.67	2+	247.5
IgG2_G0_1	1228.5	2+	247.5
IgG2_G0_2	1229	2+	247.5
IgG2_G0_3	1229.5	2+	247.5
IgG2_G1_1	1309.53	2+	247.5
IgG2_G1_2	1310.03	2+	247.5
IgG2_G1_3	1310.53	2+	247.5
IgG2_G2_1	1390.55	2+	247.5
IgG2_G2_2	1391.05	2+	247.5
IgG2_G2_3	1391.55	2+	247.5
IgG2_G0N_1	1330.04	2+	247.5
IgG2_G0N_2	1330.54	2+	247.5
IgG2_G0N_3	1331.04	2+	247.5
IgG2_G1N_1	1411.07	2+	247.5
IgG2_G1N_2	1411.57	2+	247.5
IgG2_G1N_3	1412.07	2+	247.5
IgG2_G2N_1	1492.09	2+	247.5
IgG2_G2N_2	1492.59	2+	247.5
IgG2_G2N_3	1493.09	2+	247.5
IgG2_G1S_1	1455.07	2+	247.5
IgG2_G1S_2	1455.57	2+	247.5
IgG2_G1S_3	1456.07	2+	247.5
IgG2_G2S_1	1536.1	2+	247.5
IgG2_G2S_2	1536.6	2+	247.5
IgG2_G2S_3	1537.1	2+	247.5
IgG2_G1NS_1	1556.61	2+	247.5
IgG2_G1NS_2	1557.11	2+	247.5
IgG2_G1NS_3	1557.61	2+	247.5
IgG2_G2NS_1	1637.64	2+	247.5
IgG2_G2NS_2	1638.14	2+	247.5
IgG2_G2NS_3	1638.64	2+	247.5
IgG2_G0F_1	868.019	3+	247.5
IgG2_G0F_2	868.352	3+	247.5
IgG2_G0F_3	868.685	3+	247.5
IgG2_G1F_1	922.036	3+	247.5
IgG2_G1F_2	922.37	3+	247.5
IgG2_G1F_3	922.703	3+	247.5
IgG2_G2F_1	976.054	3+	247.5
IgG2_G2F_2	976.387	3+	247.5
IgG2_G2F_3	976.721	3+	247.5
IgG2_G0FN_1	935.712	3+	247.5
IgG2_G0FN_2	936.045	3+	247.5
IgG2_G0FN_3	936.379	3+	247.5
IgG2_G1FN_1	989.729	3+	247.5
IgG2_G1FN_2	990.063	3+	247.5
IgG2_G1FN_3	990.396	3+	247.5
IgG2_G2FN_1	1043.75	3+	247.5
IgG2_G2FN_2	1044.08	3+	247.5
IgG2_G2FN_3	1044.41	3+	247.5
IgG2_G1FS_1	1019.07	3+	247.5
IgG2_G1FS_2	1019.4	3+	247.5
IgG2_G1FS_3	1019.73	3+	247.5
IgG2_G2FS_1	1073.09	3+	247.5
IgG2_G2FS_2	1073.42	3+	247.5
IgG2_G2FS_3	1073.75	3+	247.5
IgG2_G1FNS_1	1086.76	3+	247.5
IgG2_G1FNS_2	1087.09	3+	247.5
IgG2_G1FNS_3	1087.43	3+	247.5
IgG2_G2FNS_1	1140.78	3+	247.5
IgG2_G2FNS_2	1141.11	3+	247.5
IgG2_G2FNS_3	1141.45	3+	247.5
IgG2_G0_1	819.333	3+	247.5
IgG2_G0_2	819.666	3+	247.5
IgG2_G0_3	819.999	3+	247.5
IgG2_G1_1	873.35	3+	247.5
IgG2_G1_2	873.684	3+	247.5
IgG2_G1_3	874.017	3+	247.5
IgG2_G2_1	927.368	3+	247.5
IgG2_G2_2	927.701	3+	247.5
IgG2_G2_3	928.035	3+	247.5
IgG2_G0N_1	887.026	3+	247.5
IgG2_G0N_2	887.359	3+	247.5
IgG2_G0N_3	887.692	3+	247.5
IgG2_G1N_1	941.043	3+	247.5
IgG2_G1N_2	941.377	3+	247.5
IgG2_G1N_3	941.71	3+	247.5
IgG2_G2N_1	995.061	3+	247.5
IgG2_G2N_2	995.394	3+	247.5
IgG2_G2N_3	995.728	3+	247.5
IgG2_G1S_1	970.382	3+	247.5
IgG2_G1S_2	970.715	3+	247.5
IgG2_G1S_3	971.049	3+	247.5
IgG2_G2S_1	1024.4	3+	247.5
IgG2_G2S_2	1024.73	3+	247.5
IgG2_G2S_3	1025.07	3+	247.5
IgG2_G1NS_1	1038.08	3+	247.5
IgG2_G1NS_2	1038.41	3+	247.5
IgG2_G1NS_3	1038.74	3+	247.5
IgG2_G2NS_1	1092.09	3+	247.5
IgG2_G2NS_2	1092.43	3+	247.5
IgG2_G2NS_3	1092.76	3+	247.5
IgG4_G0F_1	1309.53	2+	200.9
IgG4_G0F_2	1310.03	2+	200.9
IgG4_G0F_3	1310.53	2+	200.9
IgG4_G1F_1	1390.55	2+	200.9
IgG4_G1F_2	1391.05	2+	200.9
IgG4_G1F_3	1391.55	2+	200.9
IgG4_G2F_1	1471.58	2+	200.9
IgG4_G2F_2	1472.08	2+	200.9
IgG4_G2F_3	1472.58	2+	200.9
IgG4_G0FN_1	1411.07	2+	200.9
IgG4_G0FN_2	1411.57	2+	200.9
IgG4_G0FN_3	1412.07	2+	200.9
IgG4_G1FN_1	1492.09	2+	200.9
IgG4_G1FN_2	1492.59	2+	200.9
IgG4_G1FN_3	1493.09	2+	200.9
IgG4_G2FN_1	1573.12	2+	200.9
IgG4_G2FN_2	1573.62	2+	200.9
IgG4_G2FN_3	1574.12	2+	200.9
IgG4_G1FS_1	1536.1	2+	200.9
IgG4_G1FS_2	1536.6	2+	200.9
IgG4_G1FS_3	1537.1	2+	200.9
IgG4_G2FS_1	1617.13	2+	200.9
IgG4_G2FS_2	1617.63	2+	200.9
IgG4_G2FS_3	1618.13	2+	200.9
IgG4_G1FNS_1	1637.64	2+	200.9
IgG4_G1FNS_2	1638.14	2+	200.9
IgG4_G1FNS_3	1638.64	2+	200.9
IgG4_G2FNS_1	1718.67	2+	200.9
IgG4_G2FNS_2	1719.17	2+	200.9
IgG4_G2FNS_3	1719.67	2+	200.9
IgG4_G0_1	1236.5	2+	200.9
IgG4_G0_2	1237	2+	200.9
IgG4_G2_3	1237.5	2+	200.9
IgG4_G1_1	1317.52	2+	200.9
IgG4_G1_2	1318.02	2+	200.9
IgG4_G1_3	1318.52	2+	200.9
IgG4_G2_1	1398.55	2+	200.9
IgG4_G2_2	1399.05	2+	200.9
IgG4_G2_3	1399.55	2+	200.9
IgG4_G0N_1	1338.04	2+	200.9
IgG4_G0N_2	1338.54	2+	200.9
IgG4_G0N_3	1339.04	2+	200.9
IgG4_G1N_1	1419.06	2+	200.9
IgG4_G1N_2	1419.56	2+	200.9
IgG4_G1N_3	1420.06	2+	200.9
IgG4_G2N_1	1500.09	2+	200.9
IgG4_G2N_2	1500.59	2+	200.9
IgG4_G2N_3	1501.09	2+	200.9
IgG4_G1S_1	1463.07	2+	200.9
IgG4_G1S_2	1463.57	2+	200.9
IgG4_G1S_3	1464.07	2+	200.9
IgG4_G2S_1	1544.1	2+	200.9
IgG4_G2S_2	1544.6	2+	200.9
IgG4_G2S_3	1545.1	2+	200.9
IgG4_G1NS_1	1564.61	2+	200.9
IgG4_G1NS_2	1565.11	2+	200.9
IgG4_G1NS_3	1565.61	2+	200.9
IgG4_G2NS_1	1645.64	2+	200.9
IgG4_G2NS_2	1646.14	2+	200.9
IgG4_G2NS_3	1646.64	2+	200.9
IgG4_G0F_1	873.35	3+	200.9
IgG4_G0F_2	873.684	3+	200.9
IgG4_G0F_3	874.017	3+	200.9
IgG4_G1F_1	927.368	3+	200.9
IgG4_G1F_2	927.701	3+	200.9
IgG4_G1F_3	928.035	3+	200.9
IgG4_G2F_1	981.385	3+	200.9
IgG4_G2F_2	981.719	3+	200.9
IgG4_G2F_3	982.052	3+	200.9
IgG4_G0FN_1	941.043	3+	200.9
IgG4_G0FN_2	941.377	3+	200.9
IgG4_G0FN_3	941.71	3+	200.9
IgG4_G1FN_1	995.061	3+	200.9
IgG4_G1FN_2	995.394	3+	200.9
IgG4_G1FN_3	995.728	3+	200.9
IgG4_G2FN_1	1049.08	3+	200.9
IgG4_G2FN_2	1049.41	3+	200.9
IgG4_G2FN_3	1049.75	3+	200.9
IgG4_G1FS_1	1024.4	3+	200.9
IgG4_G1FS_2	1024.73	3+	200.9
IgG4_G1FS_3	1025.07	3+	200.9
IgG4_G2FS_1	1078.42	3+	200.9
IgG4_G2FS_2	1078.75	3+	200.9
IgG4_G2FS_3	1079.08	3+	200.9
IgG4_G1FNS_1	1092.09	3+	200.9
IgG4_G1FNS_2	1092.43	3+	200.9
IgG4_G1FNS_3	1092.76	3+	200.9
IgG4_G2FNS_1	1146.11	3+	200.9
IgG4_G2FNS_2	1146.44	3+	200.9
IgG4_G2FNS_3	1146.78	3+	200.9
IgG4_G0_1	824.664	3+	200.9
IgG4_G0_2	824.998	3+	200.9
IgG4_G0_3	825.331	3+	200.9
IgG4_G1_1	878.682	3+	200.9
IgG4_G1_2	879.015	3+	200.9
IgG4_G1_3	879.349	3+	200.9
IgG4_G2_1	932.7	3+	200.9
IgG4_G2_2	933.033	3+	200.9
IgG4_G2_3	933.366	3+	200.9
IgG4_G0N_1	892.357	3+	200.9
IgG4_G0N_2	892.691	3+	200.9
IgG4_G0N_3	893.024	3+	200.9
IgG4_G1N_1	946.375	3+	200.9
IgG4_G1N_2	946.708	3+	200.9
IgG4_G1N_3	947.042	3+	200.9
IgG4_G2N_1	1000.39	3+	200.9
IgG4_G2N_2	1000.73	3+	200.9
IgG4_G2N_3	1001.06	3+	200.9
IgG4_G1S_1	975.714	3+	200.9
IgG4_G1S_2	976.047	3+	200.9
IgG4_G1S_3	976.38	3+	200.9
IgG4_G2S_1	1029.73	3+	200.9
IgG4_G2S_2	1030.06	3+	200.9
IgG4_G2S_3	1030.4	3+	200.9
IgG4_G1NS_1	1043.41	3+	200.9
IgG4_G1NS_2	1043.74	3+	200.9
IgG4_G1NS_3	1044.07	3+	200.9
IgG4_G2NS_1	1097.42	3+	200.9
IgG4_G2NS_2	1097.76	3+	200.9
IgG4_G2NS_3	1098.09	3+	200.9
