# Supplementary material for: Subclass-specific IgG glycosylation is associated with markers of inflammation and metabolic health
Source: Sci Rep. 2017 Sep 26;7:12325. doi: 10.1038/s41598-017-12495-0 (PMC5615071; doi:10.1038/s41598-017-12495-0)
Supplement: Supplementary file 3 — Supplemental Table S3 [file 41598_2017_12495_MOESM3_ESM.xls]

## Sheet: ST3
Supplemental Table S3. P1-values, β1 coefficients and t-statistics (=β1/SE(β1)) relating to associations between glycosylation features and metabolic parameters. Correlations with a p-value below 0.000714, which are significant after Bonferroni correction, are shown in bold. The N refers to the number of values available for each metabolic parameter.
p1-value
	CRP	IL-6	glucose	insulin	TC	LDLC	HDLC	TG	free T3	smoking	CMV serostatus
N	1813	1705	1816	1766	1820	1772	1819	1820	1819	1587	1437
IgG1 fucosylation	<0.0001	0.00204339	0.162787	0.000285258	0.422362	0.135844	0.052201	0.209877	0.0121054	0.320167	<0.0001
IgG2 fucosylation	<0.0001	0.000221923	0.0409373	0.0339135	0.444484	0.0542354	0.0126156	0.456133	0.12986	0.000214037	0.0173597
IgG1 bisection	0.583781	0.200479	0.00490406	0.213135	0.439864	0.855276	0.7113	0.0105746	0.845183	<0.0001	0.387741
IgG2 bisection	0.59895	0.0745674	0.00349149	0.0413124	0.476672	0.82288	0.554025	0.0479896	0.53695	<0.0001	0.132202
IgG4 bisection	0.109822	0.232558	0.000310098	0.000851242	0.0907932	0.653341	0.745968	0.000624067	0.797168	<0.0001	0.734051
IgG1 galactosylation	<0.0001	<0.0001	0.00756459	0.000952658	0.914133	0.3963	<0.0001	<0.0001	0.616375	0.857015	0.727082
IgG2 galactosylation	<0.0001	<0.0001	0.364883	0.169134	0.560118	0.164635	0.000551047	0.118827	0.258522	0.0403784	0.789207
IgG4 galactosylation	<0.0001	<0.0001	0.00280603	<0.0001	0.743421	0.971036	<0.0001	<0.0001	0.663653	0.701834	0.897221
IgG1 sialylation	<0.0001	<0.0001	0.0247335	0.0186557	0.323168	0.135293	<0.0001	0.000311191	0.789074	0.707484	0.345199
IgG2 sialylation	0.00198146	0.0103472	0.774992	0.380547	0.438428	0.164004	0.0173381	0.256245	0.419676	0.0353139	0.828983
IgG4 sialylation	<0.0001	<0.0001	0.0136385	0.000119044	0.547107	0.788079	<0.0001	<0.0001	0.515852	0.614751	0.545203
IgG1 SA per gal	0.623641	0.63889	0.169143	0.42836	0.0677301	0.0849852	0.553347	0.122718	0.437463	0.355303	0.229537
IgG2 SA per gal	0.0194206	0.0164636	0.523494	0.394492	0.560651	0.425649	0.80362	0.614823	0.825816	0.364866	0.372411
IgG4 SA per gal	0.512112	0.629252	0.491167	0.322137	0.476003	0.62721	0.0569676	0.209917	0.549046	0.148139	0.246755
β1 coefficient
	CRP	IL-6	glucose	insulin	TC	LDLC	HDLC	TG	free T3	smoking	CMV serostatus
N	1813	1705	1816	1766	1820	1772	1819	1820	1819	1587	1437
IgG1 fucosylation	0.0053154	0.00325666	0.00660247	0.00502149	0.000807207	0.0018752	-0.00562502	0.00266277	0.0162184	-0.00339345	-0.0111879
IgG2 fucosylation	0.000846275	0.000731319	0.00191736	0.000611674	0.000148306	0.00043305	-0.00132863	0.000323601	0.00212625	-0.00279784	-0.0012652
IgG1 bisection	0.00225162	0.00479717	0.0577153	0.00705225	0.00263049	-0.000794557	-0.00353039	0.0196978	-0.0048606	0.0762005	0.00875269
IgG2 bisection	0.00226371	0.00721014	0.0667154	0.0112102	0.00262444	0.00100213	-0.00626467	0.0156921	0.0166633	0.107158	0.016056
IgG4 bisection	0.00835551	0.00588106	0.0906802	0.022065	0.00743064	0.00243306	-0.00396982	0.0340359	-0.00810468	0.0793296	0.00435365
IgG1 galactosylation	-0.0250471	-0.0204642	-0.0370558	-0.0116472	0.000268138	-0.00263626	0.0428031	-0.0227408	-0.00888412	0.00141422	-0.00226346
IgG2 galactosylation	-0.0208016	-0.0192696	-0.0135694	-0.00611599	-0.00180022	-0.00514936	0.0266243	-0.0101768	-0.0230698	0.0183049	0.0020758
IgG4 galactosylation	-0.0346178	-0.0254368	-0.054502	-0.0216434	0.00111972	0.000155209	0.0573175	-0.0380789	-0.0110023	0.00416264	-0.00114857
IgG1 sialylation	-0.0235701	-0.0199202	-0.0485658	-0.0129265	-0.00394848	-0.00722104	0.0456244	-0.0305781	0.00732519	-0.00496445	-0.0096748
IgG2 sialylation	-0.0143118	-0.0129511	-0.0063794	-0.00534754	-0.00344138	-0.00742752	0.0265489	-0.0107745	-0.0231158	0.0276652	-0.00239756
IgG4 sialylation	-0.0323029	-0.0260642	-0.0592048	-0.0249618	0.00279467	0.00153662	0.0685911	-0.0434966	-0.0208432	-0.00770702	-0.00717768
IgG1 SA per gal	0.0013435	0.00115381	-0.0173321	-0.00252054	-0.00417233	-0.00468396	0.00355627	-0.00760879	0.0122702	-0.00725802	-0.0073382
IgG2 SA per gal	0.00576646	0.0057322	0.00754806	0.00254617	-0.00124631	-0.00209207	-0.00143466	0.00237288	0.00312694	0.00675633	-0.00513634
IgG4 SA per gal	0.00140338	-0.00106681	-0.0070649	-0.0027862	0.00138454	0.00115468	0.0103048	-0.00524289	-0.007654	-0.0107226	-0.00631434
t1 statistic
metabolic parameter	CRP	IL-6	glucose	insulin	TC	LDLC	HDLC	TG	free T3	smoking	CMV serostatus
N	1813	1705	1816	1766	1820	1772	1819	1820	1819	1587	1437
IgG1 fucosylation	5.40965	3.08385	1.39576	3.62833	0.80233	1.49145	-1.94147	1.2539	2.50906	-0.994114	-4.19434
IgG2 fucosylation	3.99769	3.69266	2.04416	2.1211	0.764644	1.92495	-2.49444	0.74523	1.51465	-3.70185	-2.379
IgG1 bisection	0.547871	1.28019	2.81327	1.24499	0.772423	-0.182391	-0.370111	2.55645	-0.195268	6.17964	0.863722
IgG2 bisection	0.525912	1.78312	2.92079	2.04038	0.711666	0.223842	-0.591739	1.97746	0.617432	8.25692	1.50547
IgG4 bisection	1.59899	1.1938	3.60672	3.33557	1.69123	0.449126	-0.32396	3.42093	-0.257014	4.94127	0.339742
IgG1 galactosylation	-9.34113	-7.02826	-2.67091	-3.30415	0.107826	-0.848248	6.97773	-4.44389	-0.500994	0.180176	-0.34901
IgG2 galactosylation	-6.54127	-5.00464	-0.906101	-1.37499	-0.582666	-1.38965	3.45463	-1.55972	-1.12989	2.04986	0.26734
IgG4 galactosylation	-9.86379	-6.43338	-2.98823	-4.47221	0.327326	0.0363091	6.27156	-5.19618	-0.434875	0.382846	-0.129173
IgG1 sialylation	-5.33966	-4.46554	-2.24554	-2.35234	-0.987969	-1.49355	4.46854	-3.6058	0.267514	-0.375238	-0.943942
IgG2 sialylation	-3.093	-2.56401	-0.285852	-0.876889	-0.77485	-1.39173	2.37946	-1.13531	-0.806983	2.10474	-0.216006
IgG4 sialylation	-6.8882	-5.1213	-2.46665	-3.84809	0.602101	0.268806	5.69752	-4.46567	-0.649753	-0.503304	-0.604964
IgG1 SA per gal	0.490696	0.469251	-1.37496	-0.792001	-1.8268	-1.72247	0.592753	-1.54347	0.776485	-0.924351	-1.20155
IgG2 SA per gal	2.33736	2.39847	0.637968	0.8515	-0.581875	-0.796659	-0.248664	0.503201	0.22007	0.906131	-0.891966
IgG4 SA per gal	0.655553	-0.48278	-0.688454	-0.990075	0.712745	0.485657	1.90356	-1.25379	-0.59919	-1.44614	-1.15827
